# Supplementary material for: Evaluation of internal coupling and coordination degree and diagnosis of obstacle factors for high-quality regional economic development: Evidence from Chongqing’s " One District, Two Groups"
Source: PLoS One. 2024 Dec 20;19(12):e0312820. doi: 10.1371/journal.pone.0312820 (PMC11661609; doi:10.1371/journal.pone.0312820)
Supplement: S1 Data — (XLSX) [file pone.0312820.s001.xlsx]

## Sheet: Sheet1
id	year	Per capita GDP	All-personnel labour productivity	Value added	The added value of the financial industry accounted for it	Foreign trade dependence degree	Asset-liability ratio	R&D funding investment intensity	Patent authorization	density of population	The number of teachers with compulsory education is available per 10,000 people	Urban registered unemployed number	The proportion of tertiary industry	Advanced industry	Product sales rate	Per capita disposable income ratio of urban and rural residents	The Engel coefficient ratio of urban and rural residents	Urbanization rate	The proportion of education expenditure	The proportion of financial deposit balance	The proportion of financial loan balance	Air quality rate	Atmospheric inhalable particulate matter PM10	Sulfur dioxide emissions	Land area covered with trees	Yearly precipitation	Groundwater resources amount	Regional environmental noise	Energy consumption	Level of digitization	Digital Inclusive Finance Development Index	TV development
Total	2017	64176	318885	6202.38	8.7	22.4668	58.8	1.81713	34780	373.19	65.5182	14.26	51.5	1.2224	98	2.54735	0.879103	65	14.4433	1.6803	1.38892	83	72	12	46.5	1275.3	116.138	53.5	7251.59	319.574	276.306	99.22
Total	2018	68464	330180	6268.1	8.7	24.1913	57.1	1.9001	45688	376.422	65.889	13.09	52.6	1.2856	98.2	2.53167	0.902579	66.6	14.9967	1.65139	1.45566	86.6	64	9	48.3	1134.8	103.955	54.4	7452.72	384.739	301.532	99.27
Total	2019	74337	351562	6551.84	8.8	24.5397	56.3	1.98922	43870	379.156	67.206	17.46	53.6	1.3482	97.6	2.50704	0.893983	68.2	15.0228	1.60772	1.53486	86.6	60	7	50.1	1106.8	98.4586	52	7687.25	400.622	325.471	99.4
Total	2020	78294	370814	6990.77	8.9	26.0103	56.4	2.10369	55377	389.424	66.7135	26.71	53	1.3309	97.6	2.4452	0.888283	69.5	15.4265	1.65062	1.63824	91	53	8	52.5	1435.6	128.688	52.2	7621.87	397.125	344.764	99.51
Total	2021	86879	418826	7888.7	8.8	28.6821	55.8	2.16462	76206	389.849	68.1774	18.91	53	1.3221	98.9	2.40343	0.874317	70.3	16.4414	1.58709	1.65065	89.3	54	9	54.5	1404.3	129.386	52.5	8046.31	408.899	373.223	99.56
County_1	2017	37654	521843	95.87	1.8	0.42	45.9	0.41	215	331.276	94.3	0.2438	33.8431	0.658376	98.6	2.4144	0.8188	43.21	18.44	1.52496	0.673481	86.3014	57	8	41.3	1409.8	2.5081	55.3	72.26	104.351	98.2078	99.51
County_1	2018	42089	867433	87.6547	4.5	0.7	40.21	0.39	297	337.814	91.97	0.2591	40.9772	0.902205	94.2	2.4012	0.8248	44.79	21.53	1.4198	0.726428	91.2329	49	9	41.6	1015.8	1.1212	54.7	72.8	111.7	97.068	99.82
County_1	2019	53184	697417	92.742	4.8	0.45	36.89	0.45	150	344.719	92.2	0.2372	44.3943	1.01748	94.1	2.3667	0.8309	46.37	21.09	1.16545	0.717117	96.1644	44	13	43.4	1053.2	1.6514	52.6	73.97	118.769	107.326	100
County_1	2020	59338	775139	100.81	5.17	0.07	51.2	0.5	183	329.767	98.11	0.3874	42.5896	0.960057	95	2.3014	0.828	48.27	22.54	1.20718	0.739647	97.8082	42	15	46	1306.4	1.9477	50.5806	72.85	113.662	109.233	99.41
County_1	2021	67727	918052	109.58	4.48	0.18	54.1	0.44	195	329.904	98.89	0.303	43.2889	0.969043	96.6	2.26	0.8321	50.01	24.29	1.08306	0.700273	93.6986	43	13	49	1338.5	1.5221	48.6388	70.89	115.267	109.866	100
County_2	2017	80698	325971	141.164	4.3	21.76	57.17	1.81	431	588.132	71.68	0.4482	35.9113	0.652848	98.2	2.2491	0.914775	64.4	17.51	0.994129	0.57785	77.2603	70	21	34	1173.1	1.7152	52.4	804.4	96.1075	103.996	99.98
County_2	2018	87180	383925	217.243	5.9	22.72	50.25	1.85	1618	600.421	67.84	0.4301	41.2553	0.807395	98.6	2.2513	0.960084	66.07	20.18	0.904889	0.556463	85.2055	61	21	34.2	991.9	0.815	52.3	892.3	110.222	104.23	99.99
County_2	2019	97757	493599	334.325	3.2	16.91	46.05	2.39	1036	605.337	68.4	0.5748	35.1615	0.61209	98.8	2.2361	0.86348	67.82	20.27	0.842214	0.527441	83.8356	57	17	46	960.9	1.0952	52	972.9	118.501	111.565	98
County_2	2020	106278	586967	339.6	1.73559	13.31	51	3.4	1103	486.025	85.32	0.768182	35.1121	0.620949	98.8	2.1944	0.85332	69.9	21.5	0.923075	0.589738	91.2329	48	12	47.5	1122.8	1.1759	52.6	1004.42	112.258	113.252	99.97
County_2	2021	125154	743654	441.1	0.941339	10.69	50	2.88	1532	486.096	86.06	1.02663	31.6921	0.5201	99.6	2.1546	0.866032	70.64	17.63	0.792906	0.560977	85.4795	53	11	49	1242.8	1.5296	52.6	1061.09	115.754	115.672	98
County_3	2017	25600	395081	68.3066	5.57659	0.22	47.84	0.35	108	253.96	95.5	0.3217	35.9424	0.806048	98.2	2.3504	1.02699	42.3	22.24	1.76464	0.69163	90.6849	51	8	50.7	1548.7	3.867	52.3	10.32	94.209	97.67	99.09
County_3	2018	29605	411053	73.2995	5.59653	0.43	39.97	0.47	229	255.248	96.23	0.2784	41.0849	0.985015	98.1	2.329	1.00929	43.85	22.51	1.64673	0.723984	96.9863	47	10	53	1033.7	2.1615	52.4	11.17	106.741	97.8163	99.09
County_3	2019	46420	417966	78.6573	3.96208	0.53	41.15	0.22	415	253.933	98.01	0.3446	50.1493	1.35681	97.9	2.2931	0.980339	45.46	22.88	1.13944	0.553489	95.6164	40	9	55.7	936.1	2.6882	52.3	11.48	118.63	108.089	99.64
County_3	2020	49845	530960	87.66	4.72397	0.58	42.2	0.35	324	254.727	93.57	0.3051	46.7997	1.20022	96.7	2.2382	0.988175	52.88	21.91	1.15698	0.618545	97.8082	38	8	58	1275.7	3.4441	52.2	11.44	117.953	110.632	99.2
County_3	2021	56776	615911	98.65	4.15616	0.34	43.4	0.37	538	255.111	93.63	0.3064	47.9076	1.23344	97	2.2019	1.00572	54.03	26.58	1.07504	0.600629	96.4383	41	8	61	1518.9	3.5812	52.4	10.33	116.33	111.834	99.64
County_4	2017	170528	222599	1.09479	28	13.24	56.53	0.73	604.07	27458.3	71.68	0.5997	97.1165	10.7877	100	1	1	100	15.26	4.22813	3.53105	74.2466	72	11	40.2	897.5	0.0273	54	1.28	99.2358	118.148	100
County_4	2018	182540	485663	6.0227	22.368	12.72	59.07	0.48	682.44	27500	72.08	0.6233	96.8134	9.45337	100	1	1	100	17.38	3.95928	3.51641	83.8356	63	10	40.3	903.4	0.0127	52.2	2.05	114.956	119.643	100
County_4	2019	196816	524398	33.1322	23.2162	15.95	59.42	0.68	770.977	27600	72.3	0.5074	90.6042	9.43701	100	1	1	100	17.78	3.86123	3.54897	86.3014	61	8	40.5	1049.5	0.017	52.9	2.1	127.052	127.231	100
County_4	2020	229588	540489	182.268	22.9	13.55	59.23	0.56	871	24466.7	83.82	0.5251	90.3835	10.8292	100	1	1	100	17.43	3.86116	3.86623	86.3014	50	7	39.4	1158	0.0183	52.6	1.47	123.629	128.545	100
County_4	2021	258222	512361	1002.69	24.8304	12.83	65.9	0.73	984	24512.5	81.56	0.5284	91.6783	11.0167	100	1	1	100	17.74	3.65606	4.09266	82.7397	55	9	39.5	1140	0.0238	52.8	1.87	126.459	131.786	100
County_5	2017	89477	407531	707.97	11.2	87.72	66.79	3.95	3663	1124.17	62.5	0.7147	42.5311	0.765531	98.6	2.2051	0.832842	81.53	17.36	2.88837	3.21086	78.9041	62	12	31.6	1028.7	1.8005	53.1	61.68	100.349	119.069	99.79
County_5	2018	93691	276146	516.65	12.9	91.75	67.68	3.83	9382	1144.42	65.34	0.5466	57.3739	1.39631	98.6	2.2031	0.844329	82.8	18	2.93014	3.50216	84.6575	57	8	31.8	1060.1	0.8364	53	57.78	117.246	120.93	99.79
County_5	2019	110501	256684	475.269	14	81.4	70.37	3.76	5167	1159.44	70.19	0.9382	68.2111	2.24188	98	2.1888	0.825248	84.22	18.76	2.80065	3.55002	87.1233	52	7	34.8	1035	1.1238	52.8	45.77	124.328	127.718	100
County_5	2020	92690	276379	437.203	15.3	83.41	69.7	3.92	895	1514.26	59.17	1.8231	65.9895	2.02244	97.6	2.1334	0.814159	89.06	20.79	2.84968	3.6873	91.7808	47	8	41.61	1221.4	1.2066	52.8	42.09	120.36	129.573	100
County_5	2021	101515	310949	402.186	14.7	88.02	68.2	4.25	1626	1519.15	64.37	1.3086	64.3802	1.88102	99.5	2.0931	0.809524	89.7	21.9	2.66516	3.58082	87.9452	50	9	42.3	1386.6	1.5696	52.7	45.22	122.552	131.519	100
County_6	2017	25499	198655	57.9956	4.9	15.71	60.39	0.4	44	106.147	128.36	0.1993	36.7765	0.859391	99.4	2.77734	0.7605	33.62	22.43	1.68336	1.0011	95.0685	48	12	57.71	1204.7	8.4183	58.7	18.59	101.537	100.201	99.87
County_6	2018	28820	621030	31.3427	5.3	14.61	63.65	0.5	226	105.761	134.87	0.1808	46.1228	1.31099	99.5	2.73701	0.7521	35	22.54	1.57321	0.993517	98.9041	40	13	61.5	1508.3	11.4364	57	17.12	117.675	100.817	99.99
County_6	2019	34148	236430	16.9386	5.4	12.34	70.78	0.35	172	105.645	139.25	0.14	62.6868	3.33205	103.2	2.67269	0.8108	36.51	21.37	1.34729	1.01386	96.9863	37	12	63	1200.2	8.9013	49.7	10.78	119.593	108.196	99.99
County_6	2020	33191	315798	16.76	5.1	13.28	69.2	0.33	111	117.495	125.75	0.19	62.6196	3.60043	98.3	2.59234	0.8609	42.19	22.46	1.29877	0.996562	99.726	30	12	63.09	1795.4	12.8599	43.3349	13.11	111.868	109.813	99.99
County_6	2021	34974	327538	14.29	6.3	15.95	67.7	0.36	188	117.379	126.52	0.14	65.0506	4.06815	96.6	2.54318	0.7929	43.41	26.39	1.35664	1.21535	98.9041	33	12	63.65	1420.6	10.1057	37.785	15.25	113.005	111.226	99.99
County_7	2017	63169	329404	297.649	3.5	4.42	44.9	2.25	1399	710.66	71.22	0.565	35.4359	0.627664	98	2.0124	0.8455	67.9	20.73	0.823511	0.664405	77.5343	72	19	47.9	840.1	1.9542	57.3	153	105.456	107.737	99.89
County_7	2018	74772	352325	319.015	3.5	4.29	42	2.2	1760	724.619	70.5	0.3097	42.3696	0.842695	97.7	2.0143	0.8526	69.76	19.98	0.754459	0.589926	85.7534	57	20	49.3	936.9	0.9078	52.9	164	113.797	107.46	99.89
County_7	2019	83383	387255	6551.84	3.5	3.76	39.59	2.4	1772	725.317	71.84	0.169759	38.7894	0.716857	98.1	1.9978	0.9247	71.27	19.95	0.766661	0.613221	81.6438	48	19	50.5	1086.8	1.2198	52.3	150	121.615	115.419	100
County_7	2020	88367	410132	6990.77	3.5	3.77	44.4	2.64	1790	729.632	72.15	0.0930521	38.8244	0.725898	98.2	1.9461	0.7834	69.94	20.9	0.786213	0.663215	91.5068	50	14	51	1278.4	1.3097	52.3	133	113.898	116.145	100
County_7	2021	99532	493139	7888.68	3.4	5.04	49.2	2.37	2708	729.188	73.12	0.0510057	39.8941	0.755198	98.4	1.9108	0.896948	71.14	23.21	0.8019	0.625658	88.4931	50	12	51	966.4	1.7037	52.3	129.5	121.177	118.182	100
County_8	2017	47280	262003	44.0217	3.89502	0.25	58.14	0.3	62	195.167	107.39	0.1706	38.825	0.807907	97.1	2.9401	1.40396	40.25	21.61	1.28101	1.06347	98.3265	54	13	52.1	1320.3	3.3075	53.3	45.35	93.7077	101.338	99.96
County_8	2018	38426	420552	64.7207	4.05177	0.44	54.94	0.18	124	197.279	109.29	0.1876	41.4689	0.899574	96.6	2.9104	1.15446	41.86	20.44	1.27765	1.09627	93.4246	53	15	53.6	1386.5	5.6203	52.2	45.45	114.299	102.117	99.97
County_8	2019	58196	359301	95.1524	4.21484	0.29	58.78	0.13	146	197.766	113.68	0.1658	46.887	1.0753	98.1	2.8709	0.9493	43.46	21.92	0.880643	0.866933	88.7671	49	14	55	1376.8	6.0858	51.6	34.49	119.197	110.602	99.97
County_8	2020	60893	391889	91.7782	4.38447	0.21	54.8	0.1	143	201.787	113.47	0.3841	50.12	1.27208	95.1	2.7786	0.7806	45.34	22.39	0.864014	1.0169	96.1644	44	16	56.8	1889.6	8.3472	51.0069	35.21	119.754	113.215	99.97
County_8	2021	68661	431917	93.81	4.56092	0.12	51.8	0.25	215	201.584	115.23	0.889823	53.2255	1.43517	94.6	2.7285	0.64188	46.95	25.15	0.795137	0.982885	96.9863	44	17	55.4	1480.9	6.25	50.4206	32.85	117.976	114.549	99.97
County_9	2017	46305	468168	28.7733	5.2	0.3	71.57	0.29	145	119.683	92.66	0.0685	45.1636	1.10987	101.31	2.767	0.935	42.68	16.05	1.34105	1.18724	90.6849	63	22	60.6	1049.6	5.3088	53.8	7.52	96.7828	99.5013	99.75
County_9	2018	52237	599761	26.8147	5	0.62	66.65	0.19	80	120.028	92.94	0.0483	50.0742	1.33766	97.6	2.7418	0.9346	44.17	16.86	1.18204	1.08381	90.6849	48	15	61.4	1294.3	6.2372	53.4	9.07	104.275	98.8845	100
County_9	2019	59613	527870	36.8769	5	0.61	60.62	0.43	122	122.441	92.76	0.0493	50.16	1.33903	96	2.6899	0.9205	45.55	17.28	1.07374	1.16389	96.4383	39	15	62.2	1239.4	3.3739	52.6	10.01	113.242	110.944	100
County_9	2020	62954	633346	39.6763	4.3	0.61	60.9	0.47	91	123.095	93.7	0.0872	47.9489	1.25055	92.7	2.618	0.886	49.27	16.16	1.07408	1.19473	97.2603	38	13	64.6	1618.8	5.2595	52.6	8.57	108.375	109.814	99.87
County_9	2021	73470	610002	59.8752	5	0.55	66.5	0.41	162	122.889	88.84	0.0856	45.0522	1.04987	95.8	2.5732	0.9111	50.49	18.59	0.900278	1.07816	94.5205	48	13	65.74	1403.4	4.4008	53.2	8.83	114.835	112.615	100
County_10	2017	22510	119133	6.06665	2.9	0.096226	75.41	0.14	140	95.608	118.79	0.0973	41.7203	1.11854	99.1	2.7044	0.7904	35.3	18.7	1.82751	0.846619	86.8493	65	11	65.62	2082.4	11.4452	54.51	2.81	95.2986	97.252	98.73
County_10	2018	26995	255952	6.9331	5.7	0.09	78.69	0.13	340	95.0868	120.35	0.1032	49.1625	1.54936	98.4	2.6746	0.7917	36.69	18.82	1.74719	0.994636	87.3972	69	13	68.33	1296.1	9.0514	53.7	4.07	110.285	98.3877	99.34
County_10	2019	28011	209667	7.9233	6.9	0.02	77.96	0.1	211	95.5087	118.73	0.28	53.8687	2.19124	99.6	2.6214	0.9208	38.19	19.58	1.87892	1.02503	88.2192	65	12	69.58	1310.6	8.87	50.5	3.58	117.38	107.025	97.79
County_10	2020	28461	290551	7.1522	6.9	0.02	77.4	0.1	124	96.6005	117.06	0.08	53.3681	2.38521	96.9	2.5494	0.8724	40.31	19.35	1.87227	1.32422	94.2466	54	12	69.7	1953.1	12.896	52.5	2.09	110.302	108.854	94.09
County_10	2021	31027	255407	8.4993	7.9	0.02	77.5	0.11	250	96.675	116.04	0.38	54.7588	2.38124	98.1	2.5056	0.8739	40.91	22.08	1.79686	1.42759	89.3151	62	10	70.14	2161.9	15.447	52.7	1.72	112.827	111.177	97.79
County_11	2017	25702	137400	9.00438	5.8	0.27	77.43	0.14	143	151.555	109.99	0.1396	47.0121	1.43452	100	2.9658	0.907253	39.9	17.91	1.6889	1.36974	87.1233	59	12	55.2	1550.8	5.9613	55.8	2.67	95.9238	98.4645	98.8
County_11	2018	31871	294090	11.3254	5.7	0.24	76.11	0.09	403	151.048	111.41	0.1113	52.6748	1.7954	100.2	2.955	0.9003	41.41	16.85	1.45543	1.22303	94.7945	55	12	58.1	1045.3	6.6437	56.1	3.2	115.141	99.451	98.9
County_11	2019	38778	288808	14.2447	5.6	0.34	76.22	0.09	129	150.541	114.24	0.088737	53.749	1.82917	99.9	2.9174	0.8934	42.85	15.97	1.21861	1.33753	95.6164	48	11	58.1	863.5	6.5106	52	2.43	117.929	107.133	99.5
County_11	2020	40908	246236	15.2125	6.1	0.38	76.8	0.15	89	156.389	111.67	0.0707481	52.2292	1.76891	98.8	2.842	0.9366	43.39	18.23	1.22414	1.28263	98.0822	37	10	60.1	1452.6	9.4656	48.1996	2.18	112.973	109.545	99.8
County_11	2021	45057	280754	15.2386	5.4	0.55	73.8	0.2	121	156.93	109.76	0.0564059	52.2939	1.70466	97.7	2.7908	0.8971	44.68	20.95	1.11391	1.17033	98.0822	37	10	60.1	1282	11.338	44.677	1.92	115.203	112.513	98
County_12	2017	59269	233594	323.69	4.21	0.75	61.72	0.75	749	473.733	65.45	0.8098	45.9738	0.98448	96.7	2.5952	0.9806	65.45	15.71	1.24561	0.705899	86.8493	67	10	50.5	1521.9	3.2485	52.4	195.1	98.202	104.589	99.48
County_12	2018	59853	233557	210.098	4.68	0.87	63.21	0.66	932	477.121	64.22	0.6696	57.318	1.63262	98.8	2.5716	0.9777	66.88	20.13	1.14936	0.677556	92.0548	55	14	51.5	1055.4	2.1022	53.2	214.17	112.264	105.368	99.48
County_12	2019	55854	266402	106.476	6.54	1.53	64.82	0.78	1008	477.874	65.25	0.841	62.2939	2.1736	98.1	2.5323	0.9747	67.46	20.31	1.33579	0.79242	90.9589	51	14	53.5	1013.8	2.4734	52.8	223.11	118.965	111.616	99.66
County_12	2020	61989	245938	120.119	6.85	4.1	52.3	0.98	1538	454.243	69.06	0.8937	62.5035	2.26386	98.7	2.4672	1	68.92	16.8	1.44546	0.858168	94.7945	47	13	55	1326.2	3.5619	53	203.02	114.324	113.2	99.66
County_12	2021	69358	281353	135.51	6.39	3.63	52.7	0.88	1620	454.301	68.53	0.8637	61.4074	2.14845	97.9	2.4251	0.9945	69.64	18.71	1.40425	0.87853	93.1507	51	9	56	1600.4	3.1732	53	248.49	117.252	114.93	99.66
County_13	2017	46669	365385	113.18	3	2.57	41.54	0.98	962	452.116	27.79	0.1582	27.7925	0.49599	99.4	2.2047	0.8881	52.24	18.18	0.983968	0.536336	83.176	66	17	21.1	990.4	1.9654	51.8	29.74	92.3668	98.8044	99.72
County_13	2018	53047	367705	108.548	3.4	2.56	45.07	1.15	1081	455.212	31.95	0.1245	31.9473	0.60636	98.2	2.2097	0.8641	53.91	20.11	0.941532	0.590334	86.8493	66	14	21.3	924.3	1.203	48.4	36.5	108.962	99.4997	99.73
County_13	2019	62368	405208	157.347	3.3	1.54	44.34	1.13	635	458.56	40.23	0.1546	40.2283	0.891254	98.8	2.1775	0.9195	55.56	19.03	0.848039	0.563098	90.6849	57	13	21.6	827.8	1.4962	50.5	40.95	116.06	109.365	99.71
County_13	2020	69310	393480	148.53	3.4	2.34	43.4	1.26	552	435.25	40.39	0.2832	40.3877	0.930732	97	2.1231	0.9184	58.32	20.89	0.926995	0.614637	93.9726	52	10	37.6	1104.4	1.3346	51.4	48.01	110.375	110.8	99.67
County_13	2021	78201	488631	169.05	3.5	2.58	50.5	1.12	688	436.134	40.58	0.0594	40.584	0.926792	96.5	2.0846	0.9028	59.5	24.84	0.781752	0.626547	90.137	51	10	37.4	1133.3	1.4836	51.4	52.79	114.234	112.78	99.71
County_14	2017	75655	234949	156.729	7.74644	1.81	54.54	0.92	1088	541.343	76.74	0.2855	29.2056	0.490564	99	2.0471	0.8594	54.8	19.98	1.11447	0.81218	76.7123	76	21	39	911.9	1.6641	55.1	62.14	101.075	104.825	100
County_14	2018	62972	298198	195.337	6.08597	2.53	54.1	1.18	1203	541.791	77.7	0.2644	35.1164	0.632363	98	2.0565	0.8501	56.57	19.67	1.054	0.683217	81.9178	64	16	39.1	960	0.773	58.3	56.68	108.748	107.851	100
County_14	2019	84914	296216	243.455	4.78143	2.32	53.48	1.28	834	541.94	77.94	0.2436	36.3704	0.651513	97.8	2.0415	0.8493	58.36	17.37	0.825486	0.5834	82.7397	54	15	41.1	1009.5	1.0387	50.1	47.4	114.853	111.365	100
County_14	2020	96896	312617	254.53	4.60701	2.59	54.1	1.73	1187	513.06	84.64	0.5015	35.7403	0.644693	98.8	2.0092	0.8747	61.69	18.54	0.831483	0.600145	91.5068	47	11	45	1080.8	1.1152	43.0533	54.09	109.059	112.825	100
County_14	2021	102331	347058	266.109	4.48261	1.78	52.5	2.04	1842	514.478	86.41	0.2691	36.5914	0.673461	97.6	1.9728	0.874	62.85	18.68	0.858329	0.615191	88.7671	54	12	46.7	1128	1.4507	36.9978	57.16	114.863	116.054	100
County_15	2017	42564	332049	75.7867	5.4	2.17	60.62	0.58	138	125.78	125.38	0.1469	33.4649	0.654853	99.2	2.5602	0.8795	42.46	21.09	1.3342	0.796231	96.4416	53	11	56.8	1277.5	2.6239	53.7	50.9	99.137	101.313	95
County_15	2018	46486	354093	48.599	6.1	2.2	71.64	0.87	138	125.415	123.02	0.174	43.5896	1.02431	99.1	2.5367	0.9568	43.94	20.71	1.34204	0.921401	95.8904	45	13	58.4	1105.6	2.9755	53.9	36.55	112.008	101.959	95.02
County_15	2019	42109	293823	31.1646	6.5	4.8	69.5	0.8	110	125.747	123.06	0.1065	55.1612	1.97431	99.1	2.4795	0.927	45.38	20.65	1.6154	1.29147	95.3424	42	13	59.3	1061	2.2642	52.6	24.53	121.223	111.459	100
County_15	2020	44069	301619	34.53	7.7	13.58	71.1	0.82	195	129.131	119.6	0.1787	53.2698	1.87363	100	2.4064	0.9442	57.89	20.3	1.60441	1.20044	95.3424	35	14	60.2	1491	3.5829	52.8	46.52	119.725	113.279	100
County_15	2021	48004	432157	28	7.9	17.38	71.6	0.78	342	128.733	120.28	0.1891	58.6647	2.53009	99.8	2.3588	0.9398	58.84	24.14	1.52714	1.41103	94.2466	37	13	62.7	1417.9	3.1529	52.6	59.8	118.125	115.328	100
County_16	2017	61388	221557	313.8	13.45	2.3158	72.14	3.46	3191	2906.06	55.69	0.7994	55.8358	1.28217	99.9	1.9632	0.779896	95.08	18.88	1.85339	1.41009	82.2068	72	12	25	983.1	0.4749	52.3	30.4	105.552	117.489	100
County_16	2018	81328	306121	284.084	13.06	2.5496	75.46	3.31	6594	2909.09	57.62	0.7559	61.6463	1.62459	99.9	1.9633	0.978105	95.57	20.35	1.75904	1.39107	81.0959	65	11	25.1	986.1	0.2206	52.9	32.62	118.671	118.492	100
County_16	2019	84314	255580	231.646	14.1	2.8315	74.08	3.53	7271	2941.92	67.6	0.814248	67.4232	2.09646	99.8	1.9542	0.948239	95.97	18.05	1.72696	1.59866	80	57	10	29.5	1255.5	0.2964	51	31.71	125.52	125.507	100
County_16	2020	69064	243375	232.9	14.8	2.9528	77.8	3.81	5194	3737.37	56.58	0.8771	67.7524	2.13055	99.9	1.9037	0.761176	96.62	21.37	1.89075	1.76317	86.0274	53	11	32.6	1170.6	0.3183	52.2	30.7	121.233	126.584	100
County_16	2021	71422	889123	234.3	13.7	3.3227	69.5	4.44	6585	3745.96	60.08	0.9324	68.3916	2.19785	99.8	1.8676	0.638009	97	24.6	1.96726	1.80139	86.3014	57	10	32.7	1168.1	0.414	52.5	30.76	121.673	127.277	100
County_17	2017	58657	288768	208.765	4.9	5.67	29.18	1.95	905	659.239	81.9	0.3584	24.2006	0.380477	98.4	2.0547	0.8972	54.82	20.96	0.828004	0.522849	69.589	76	17	28	744.4	1.338	52.2	61.21	101.669	103.338	100
County_17	2018	70831	328112	232.091	2.6	3.65	28.78	1.77	491	664.438	79.71	0.3834	32.0536	0.550277	97.8	2.0565	0.8743	56.58	20.53	0.728886	0.513528	73.9726	64	18	28.4	1012.1	1.4027	52.8	46.37	111.689	103.497	100
County_17	2019	90889	339966	259.08	2.7	2.72	28.62	1.68	396	668.802	79.91	0.3834	39.1398	0.744898	98	2.0546	0.867	58.36	21.54	0.637111	0.50918	76.9863	57	13	31.6	982	0.8351	52.7	45.48	123.742	114.044	100
County_17	2020	106177	342832	288.127	2.8	2.23	29.7	2.01	875	621.355	86.67	0.4729	36.9926	0.685639	97.4	2.021	0.8187	59.88	20.99	0.641072	0.529166	80.274	52	11	34	1122	0.8966	52.6002	45.42	115.247	114.323	100
County_17	2021	121485	412057	338.233	2.7	1.61	38.6	1.83	1231	622.098	86.01	0.5251	36.5544	0.661048	97.3	1.9808	0.8143	60.84	25.04	0.609356	0.51567	79.726	64	10	37.6	1005.9	1.1664	52.5005	48.39	119.96	117.253	100
County_18	2017	48549	468211	100.13	6.66	1.58	54.98	0.26	117	198.834	113.4	0.2309	36.5895	0.682927	97.3	2.7624	0.945425	49.1	20.13	0.976278	1.02803	91.7808	47	14	60.16	1189.8	4.3865	55.4	41.55	105.852	105.738	98.18
County_18	2018	51439	837127	81.2952	8.67	0.14	55.85	0.33	152	201.457	112.05	0.227	46.5176	1.05659	98.1	2.7473	0.947413	50.67	18.23	1.05454	1.01483	97.8082	40	15	65	1341.4	5.1536	56.4	34.45	119.198	104.591	98.18
County_18	2019	47318	1.0196e+06	60.925	6.3	0.25	58.31	0.34	84	202.29	112.39	0.58	55.122	1.66899	96.5	2.7223	0.949404	52.17	19.37	1.14917	1.28363	95.3424	38	12	68	1072.5	2.7877	52.3	36.11	119.657	109.072	98.71
County_18	2020	50372	1.18236e+06	71.89	6.43	0.49	60	0.42	227	202.956	112.12	0.43	51.6818	1.46889	103.6	2.6471	0.9514	59.18	19.22	1.16506	1.43566	97.2603	32	10	65	1606.7	4.3458	52.6	28.66	115.78	111.128	99.19
County_18	2021	55522	1.34379e+06	82.04	6.09	0.65	58.8	0.39	483	203.414	114.04	0.59	51.4822	1.42156	102.1	2.6018	0.9534	60.27	23.55	1.10504	1.5074	96.7123	35	8	65	1268.8	3.6362	52.7	34.29	116.911	112.716	98.71
County_19	2017	44140	219477	146.42	4.54	1.12	59.62	1.04	390	399.891	79.34	0.5916	36.6327	0.716261	98.9	2.0746	0.8475	61.07	18.81	1.25928	0.841237	78.6301	74	21	43.1	968.5	1.4401	59.4	462.76	103.797	103.385	99.77
County_19	2018	50551	293334	214.78	4.33	1.04	57.58	1.43	709	400.364	77.07	0.5098	41.3128	0.870477	97.3	2.074	0.8575	62.53	18.86	1.14345	0.767357	87.3972	66	20	45.8	1066	1.8962	60	461.34	114.432	102.77	99.885
County_19	2019	61941	349059	244.775	4.4	1.28	58.88	1.65	961	402.148	77.1	0.3576	43.7406	0.946614	97.6	2.0524	0.8622	64.08	17.42	0.938403	0.747245	88.7671	57	17	47.4	1147.6	2.3173	52.8	479.61	115.787	109.5	100
County_19	2020	70430	336917	163.41	4.35	1.68	60.3	2.15	691	368.329	83.86	0.7146	43.5085	0.955693	97.2	2.0009	0.879	67.98	16.83	0.961531	0.75175	92.8767	52	13	48.3	1414.4	2.937	46.464	435.95	108.618	111.205	99.91
County_19	2021	73331	455872	156.49	4.9	1.83	61.4	1.96	1063	368.693	82.87	1.0186	43.8252	0.972723	96.8	1.9366	0.9065	68.4	19.96	0.957203	0.7659	86.5754	56	9	51.4	1054.4	2.1493	40.8883	398.52	113.834	113.824	100
County_20	2017	28475	512511	30.6639	4.6	0.0883176	78.65	0.36	148	125.749	121.07	0.1802	39.483	0.949211	97.6	2.6293	0.9083	35.31	22.73	1.32527	1.27528	94.8015	41	17	51.8	1156.8	7.1425	54	8.78	97.3902	98.0645	96.56
County_20	2018	34741	717228	35.5592	4.4	0.06	72.61	0.32	300	125.16	124.63	0.1809	44.738	1.13747	97.8	2.6134	0.8953	36.83	22.66	1.12163	1.10882	95.6164	40	19	56.3	1363.9	8.3915	54.3	8.62	112.745	98.0604	96.97
County_20	2019	45973	608074	41.236	4.4	1.23	69.08	0.28	173	122.598	129.51	0.181603	50.1519	1.41361	97.1	2.5734	0.8976	38.41	20.23	0.96986	0.970804	96.4383	36	21	58.8	1174.8	4.5392	52.3	19.24	120.349	107.726	98.32
County_20	2020	45774	747824	40.51	4.4	0.03	68.6	0.18	110	135.434	118.54	0.182308	52.2802	1.60611	97.5	2.5211	0.8963	48.25	20.35	0.990137	0.988831	98.3562	34	18	60.1	1674	7.0761	50.3737	18.58	114.089	110.149	98.01
County_20	2021	51266	860739	39.7968	4.6	0.04	57.3	0.21	159	134.563	112.28	0.183016	47.3554	1.24525	97	2.478	0.923	49.85	24.91	0.924875	0.988846	97.8082	33	14	60.4	1514.8	5.9209	48.5183	17.89	114.774	111.788	98.32
County_21	2017	40424	302348	49.846	4.8	8.91	51.4	1.05	228	223.713	80	0.3226	45.2419	1.272	98.7	2.3284	1.0312	59.05	15.25	1.43011	1.04055	85.2055	69	34	54.4	887.4	4.1977	53.6	99.5	99.5268	103.657	97.22
County_21	2018	47796	309753	64.6271	5.21	5.44	50.56	1.06	368	227.171	79.36	0.3294	49.9395	1.51833	98.1	2.3284	0.9857	60.85	16.16	1.29998	1.09201	91.2329	52	19	54.8	1082.7	5.5943	53.6	92.66	106.846	101.107	97.38
County_21	2019	55948	319622	83.7914	5.4	6.98	52.92	1.45	314	231.63	80.04	0.3	48.2102	1.35902	98.6	2.2839	0.997	62.35	15.72	1.25821	1.09052	93.6986	47	15	54.8	1274.9	3.0261	52.5	135.68	112.773	108.85	97.45
County_21	2020	63225	367638	89.38	5.73	4.72	55	1.51	370	220.331	84.53	0.31	47.0228	1.32113	97.7	2.2206	0.9941	60.97	16.76	1.22111	1.20514	96.9863	46	12	55.2	1525.2	4.7174	52	175.4	108.002	110.613	97.45
County_21	2021	71268	452362	115.34	5.38	4	60	1.37	617	220.254	86.91	0.35	45.7982	1.18066	98.6	2.1783	0.9525	61.66	17.8	1.06713	1.1998	92.6028	53	12	56	1164.6	3.9472	51.9	176.8	111.6	112.306	97.45
County_22	2017	60849	378921	179.986	8.3	11.22	58.64	2.97	2198	3387.83	58.7	0.4954	43.3	0.770463	98.9	1.8412	0.8351	95.37	13.18	1.56469	1.38128	84.9315	70	11	22.6	897.5	0.1841	53.7	25.25	101.791	119.3	100
County_22	2018	80487	350372	193.347	8.24	14.13	57.33	2.96	4428	3460.08	59.11	0.5272	61.0314	1.58757	98.2	1.8396	0.8514	95.7	14.88	1.81373	1.66171	84.9315	63	9	22.8	903.4	0.1607	53.7	21.32	108.382	119.622	100
County_22	2019	83850	362830	207.7	9.07	14.53	60.49	2.77	4777	3528.52	61.65	0.561041	61.2805	1.60347	96.6	1.8177	0.7692	96.03	15.5	1.92679	1.97179	84.9315	60	8	29.4	1049.5	0.2159	52.8	20.65	124.192	127.567	99.27
County_22	2020	68415	405104	220.43	9.49	10.33	60.4	3.23	3468	4563.5	51.19	0.597054	61.9619	1.65097	101.9	1.784	0.7694	96.69	17.8	2.16742	2.13306	87.6712	52	8	32.9	1158	0.2318	52.8	19.73	119.868	128.68	100
County_22	2021	73287	431467	233.33	11.33	10.81	62.9	3.29	4384	4577.95	60.21	0.635379	62.4426	1.68448	109.3	1.755	0.7696	96.9	21.77	2.12241	2.34685	84.9315	56	9	33.7	1140	0.3016	52.8	20.08	121.208	128.992	99.27
County_23	2017	45630	286365	93.0585	5.50748	0.73	36.63	0.65	338	345.296	93.02	0.2459	31.2648	0.573592	98.4	2.3114	0.9806	44.69	19.08	1.27091	0.522719	89.3151	65	11	44.67	1507.6	2.3436	54.8	28.24	97.7524	100.628	94.97
County_23	2018	50674	563576	123.117	4.34	0.82	36.63	0.75	715	345.719	94.79	0.209	35.4608	0.690032	98.9	2.2904	1.1209	46.34	19.48	1.23797	0.593946	93.4246	61	14	45.77	1027.7	1.0886	55.5	27.99	110.862	99.9721	95.57
County_23	2019	70749	356556	162.886	3.42	0.42	34.28	0.48	353	347.78	93.6	0.1943	37.7472	0.734822	98.9	2.2493	1.1039	47.89	20.21	0.957689	0.513478	93.6986	53	10	45.77	1128.4	1.4629	51.5	30.69	117.583	113.934	99.27
County_23	2020	76330	388174	163.698	3.32	0.56	36.7	0.65	497	340.803	97.7	0.2334	38.7512	0.787839	98.5	2.1771	1.0757	50.13	22.79	0.962387	0.521306	95.6164	52	9	45.99	1304.3	1.5706	51.5	29.24	112.761	111.215	97.46
County_23	2021	85172	556516	172.939	3.94	0.53	36.9	0.76	664	341.121	97.49	0.3015	40.3686	0.835548	98.7	2.136	1.0609	51.08	24.62	0.926501	0.514757	92.0548	47	8	47.3	1635.2	2.0431	51.3	28.63	113.954	112.9	99.27
County_24	2017	33849	202884	112.25	4.5	0.39	52	0.37	818	297.805	98.62	0.2867	33.6747	0.661169	97	2.3211	0.9627	46.38	21.67	1.44829	0.564852	85.2055	66	10	50	1647.2	4.9092	54.1	70.56	98.5709	100.392	95.56
County_24	2018	40068	392907	116.384	4.6	0.33	49.17	0.44	968	297.957	98.18	0.3585	39.781	0.848788	98.7	2.3019	0.9756	47.97	23.19	1.31379	0.500543	95.0685	57	13	51.8	1146.5	2.2804	56.5	67.95	112.828	100.37	99.51
County_24	2019	42800	261907	124.091	4.7	0.41	47.6	0.41	1098	298.058	98.1	0.448282	44.0633	1.058	98.9	2.2687	0.9866	49.58	21.77	1.34458	0.597537	96.1644	54	13	53.8	1202.1	3.0643	52.1	65.87	117.764	108.16	99.91
County_24	2020	44575	311724	118.94	5.2	0.58	48.9	0.47	1268	303.885	95.67	0.560548	45.1115	1.15241	98.6	2.2064	0.9826	50.57	21.81	1.4155	0.772752	97.5342	46	11	55	1485.8	3.2899	51.8	59.76	112.311	109.697	96.37
County_24	2021	49830	439187	127.34	4.9	0.6	51.6	0.61	2061	303.91	94.03	0.700929	46.6247	1.2043	99.5	2.1667	0.9877	51.61	26.7	1.34777	0.737081	96.7123	48	12	55.9	1917.3	4.2797	52.2	67.57	115.314	112.27	99.91
County_25	2017	89700	269649	358.578	7.14	9.87	49.71	2.65	3073	2812.73	68.53	0.9907	63.654	1.77241	98	1.9741	0.856016	93	15.68	1.55621	1.37641	86.8936	68	10	21.3	920	0.5493	54.6	62.76	97.9322	116.221	100
County_25	2018	99279	356278	366.433	7.8	12.14	49.04	2.8	9306	2835.65	68.47	0.8712	61.5172	1.62048	98	1.9668	0.8345	93.51	16.03	1.57107	1.58842	84.9315	60	8	21.5	1072.4	0.2552	53.8	78.62	114.531	117.675	100
County_25	2019	119030	351014	374.46	7.87	9.07	48.56	2.15	5654	2854.17	68.41	1.1478	64.5168	1.84155	97	1.9649	0.819576	94.14	17.4	1.40046	1.45627	83.0137	55	6	27.8	1154.2	0.3429	52.8	77.75	123.146	124.744	100
County_25	2020	100999	367962	382.662	8.01	9.29	45.1	2.44	5088	3541.43	55.7	0.86	63.3574	1.75223	96	1.9215	0.808704	93.54	20.28	1.4835	1.51518	83.8356	55	5	26.7	1113.3	0.3681	52.8	76.02	118.942	126.237	100
County_25	2021	113530	636949	391.045	8.56	10.67	44.8	2.36	6461	3539.35	67.87	0.9	63.654	1.77241	96.8	1.8868	0.806579	94.03	26.68	1.39586	1.49981	84.3836	57	7	40	1077.9	0.4789	52.7	82.23	122.948	127.833	100
County_26	2017	63252	397207	374.5	3.7	7.93	53.16	2.27	2229	429.375	66.12	0.4791	28.2907	0.468585	97.9	1.9965	0.9165	66.57	18.86	1.10083	0.644432	75.4541	89	19	48.5	997	2.478	53.4	281.32	101.375	104.611	99.85
County_26	2018	65362	422182	419.029	3.9	12.56	51.35	2.02	5565	433.438	66.84	0.5499	32.215	0.560595	99.4	1.9946	0.9144	68.43	16.8	1.03436	0.634081	78.3562	73	19	51.3	1164.3	1.8432	53.6	310.5	114.354	105.849	99.95
County_26	2019	74452	444570	449.728	4	17.68	49.66	2.26	4230	436.875	67.16	0.4488	32.7585	0.571273	100.1	1.9674	0.9186	69.76	16.7	1.01038	0.665865	81.3699	65	15	51.8	1241.9	2.4768	51.6	365.69	120.062	112.391	99.95
County_26	2020	81757	453650	481.2	4.3	19.43	52.1	2.14	3576	425.281	69.73	0.5584	33.2372	0.591939	98.7	1.9218	0.9332	60.16	18.58	1.01622	0.738573	85.2055	63	14	51.8	1473.5	2.6592	49.6746	363.23	115.359	114.189	99.97
County_26	2021	92372	482824	556.1	4.2	22.02	54.3	2.1	4946	425.875	69.84	0.59	33.7595	0.601497	98.6	1.8869	0.9416	61.16	20.32	0.963557	0.752128	79.726	63	16	52	1019	3.4592	47.8211	412.44	121.159	116.865	99.95
County_27	2017	80879	389579	187.2	25.86	42.5	62.13	3.87	1995	3956.56	46.66	0.6752	72.993	2.71646	99.7	1.9762	0.9626	96.09	13.53	6.97291	7.21635	88.5249	63	11	15.4	916.8	0.2654	53.5	22.6	99.1061	119.176	100
County_27	2018	116836	362005	203.071	24.32	32.54	58.62	3.5	2459	4004.98	51.76	0.76	74.7216	2.96824	102.5	1.989	0.985	96.2	13.28	6.24233	6.92993	86.8493	54	10	15.7	1013.2	0.1233	53.4	25.9	109.204	120.376	100
County_27	2019	138718	320215	221.999	22.34	25.4	56.64	2.89	2522	4085.07	55.28	0.855451	76.906	3.34245	99.1	2.0055	0.9363	96.5	13.58	4.95966	6.38847	85.2055	52	8	17.1	1041	0.1656	52.9	24.4	126.719	128.683	100
County_27	2020	143380	333758	224.6	21.8	30.54	56	2.92	3290	4192.31	63.05	0.962889	78.4981	3.66526	100.2	1.9831	0.9426	99.15	15.18	4.80115	6.61796	90.411	54	7	18	1182	0.1778	52.4047	23.55	120.231	129.622	100
County_27	2021	162400	375876	227.232	22.96	44.81	61.1	3.48	4748	4205.88	68.03	1.08382	79.0104	3.77863	105.7	1.9456	0.8965	99.29	17.7	4.66252	6.40358	84.9315	58	7	17.8	980.5	0.2313	51.914	32.11	121.247	131.591	100
County_28	2017	43038	300842	227.47	3.21	2.71	73.8	1.38	1124	593.046	59.74	0.6424	37.5923	0.753008	95.4	2.0269	0.9081	67.17	18.21	1.16807	0.555592	69.0411	76	24	20.5	1157.3	2.9214	53.9	281.78	107.548	107.017	99.28
County_28	2018	50973	326050	242.766	3.29	3.6	71.88	1.18	1095	600.341	59.3	0.3464	43.9378	0.972819	93.2	2.0213	0.9037	68.83	19.04	1.05131	0.542678	77.2603	66	18	22.7	914.5	1.3571	52.8	267.03	113.548	106.316	99.3
County_28	2019	64284	415747	304.501	3.28	1.42	71.76	1.14	1234	610.836	58.58	0.6392	42.7935	0.903992	90	2.0121	0.9014	70.59	18.22	0.895159	0.494418	79.1781	57	15	31.18	1017	1.8235	51.8	282.26	118.354	112.779	99.28
County_28	2020	77699	436176	381.935	3.69	1.41	71.8	1.14	269	531.101	68.5	1.068	44.1986	0.982236	85.3	1.9562	0.9139	63.9	18.13	0.935806	0.556011	84.1096	54	13	33.47	1068.9	1.9578	51.7	274.58	113.655	113.612	99.28
County_28	2021	78305	289818	479.061	4.34	2.02	68.9	0.58	1735	530.077	69.91	0.7178	50.2854	1.30456	98.1	1.9208	0.9159	64.32	19.5	0.979826	0.851648	82.4658	53	11	34.19	1379.1	2.5468	56.5	311.38	118.912	115.301	99.28
County_29	2017	85968	518607	508.02	3.36	4.77	64.86	1.92	874	394.358	72.11	0.466	32.9527	0.540607	96.8	2.5033	0.8851	67.18	13.53	0.744447	0.541885	85.2055	71	18	44.5	980.4	3.4432	56	434.74	100.949	104.874	97.88
County_29	2018	92443	711430	505.368	3.2	5.18	58.25	2.08	1896	397.009	71.22	0.5139	36.9282	0.647821	97.2	2.4942	0.8839	68.72	14.44	0.712527	0.503881	91.2329	59	18	44.7	1130.5	1.9879	55.9	468.59	109.35	103.775	97.89
County_29	2019	100814	681002	493.419	3.21	7.14	53.76	2.31	1833	397.791	73.1	0.566724	38.6472	0.699875	96	2.4692	0.8783	69.77	16.1	0.702645	0.495146	88.2192	54	18	45.1	1135.1	2.4972	52.8	425.39	119.539	111.048	99.13
County_29	2020	109966	762128	517	3.32	9.48	52.2	2.33	1415	380.014	78.46	0.624977	37.7827	0.681681	95.9	2.4123	0.8777	71.85	16.3	0.721838	0.587431	94.5205	45	11	45.9	1325.4	3.6259	49.8719	493.51	111.609	112.426	99.12
County_29	2021	125402	956849	619.66	3.22	13.92	46	2.24	1978	380.422	78.46	0.689218	37.7167	0.675883	97.9	2.3644	0.877	72.71	17.65	0.722742	0.583194	91.5068	52	11	46.9	1229.4	2.1581	47.1062	509.31	114.453	114.721	99.13
County_30	2017	34507	270924	30.9574	4.90213	0.06	41.65	0.45	195	177.623	99.18	0.2508	43.7137	1.0913	91.5	2.5448	0.911401	42.36	18.66	1.20688	0.783299	92.6154	61	10	52.4	1665.8	6.6716	58.4	55.23	100.546	100.294	99.12
County_30	2018	41155	194422	31.7128	4.8	0.11	43.26	0.4	338	178.941	97.16	0.2306	48.6861	1.33252	99.1	2.5215	0.9123	44.02	19.29	1.07403	0.813718	93.6986	58	10	56.8	1028.4	6.248	57.6	72.08	117.756	100.764	99.15
County_30	2019	41194	261675	24.2262	4.7	0.29	46.92	0.57	616	180.527	97.8	0.212027	44.0617	1.12564	98.2	2.4691	0.9132	45.58	18.82	1.0947	0.885679	94.7945	45	10	62.29	874.6	8.9955	52.3	72.26	123.102	109.502	99.43
County_30	2020	43430	310148	24.92	4.65	0.31	48	0.65	592	181.869	97.21	0.19495	43.401	1.1284	98.9	2.3933	0.9205	49.53	20.16	1.08059	0.946125	96.7123	40	8	63.04	1282	9.4616	47.4877	69.84	120.727	111.798	99.41
County_30	2021	49919	389176	40.9	4.60053	0.07	53.5	0.61	504	182.357	94.55	0.179248	45.6936	1.22481	99.5	2.3481	0.927858	50.96	22.53	0.965931	0.924298	95.8904	36	9	63.4	1396	10.0743	43.1182	98.73	117.327	112.573	99.43
County_31	2017	35434	372428	42.7847	4.2	1.82	57.56	0.36	379	199.449	102.14	0.2507	38.0372	0.830851	89	2.4234	0.947	44.94	18.84	1.46001	0.719145	84.6575	68	12	46.7	1080.8	2.5039	55.7	117.65	118.146	103.214	99.8
County_31	2018	40378	436235	50.2851	4.2	0.96	47.82	0.41	330	201.724	103.9	0.2628	38.2021	0.813315	91.6	2.4036	0.9275	46.48	19.2	1.37906	0.690805	92.6028	55	19	48.2	922.6	2.2505	55.6	120.73	113.341	99.6764	99.8
County_31	2019	51929	420817	59.1003	4.1	0.99	43.92	0.33	300	204.309	102.67	0.1846	44.4957	1.04862	82.6	2.3582	0.7906	47.88	18.81	1.13087	0.609807	93.6986	57	19	51	911.9	2.645	53	109.12	120.227	109.096	99.8
County_31	2020	59870	543103	76.2058	4.1	1.22	43.3	0.36	249	191.589	107.63	0.4721	41.7659	0.945237	81.2	2.2932	0.9312	49.21	19.04	1.13547	0.658961	96.7123	50	15	50.1	1307.4	3.3222	50.5216	106.52	112.657	110.423	99.9
County_31	2021	67538	618666	80.4813	4.7	0.55	44.4	0.36	272	191.658	107.88	0.2356	43.3151	1.01582	82.1	2.254	1	50.2	21.7	1.08538	0.673522	92.0548	52	15	52	1194	2.5747	48.159	108.05	114.817	111.48	99.9
County_32	2017	40075	239016	104.552	3.4	1.12	45.44	0.63	153	454.941	96.63	0.3071	33.4011	0.648722	96.5	2.2812	1.0219	44.77	19.72	1.2042	0.700475	86.9156	61	12	35.3	1337.4	1.8823	55.7	34.28	98.5454	98.766	99.8
County_32	2018	45526	463925	109.256	3.7	1.98	45.54	0.6	448	462.319	94.17	0.2513	40.9325	0.913182	98.5	2.2645	0.9938	46.35	19.53	1.16236	0.723208	89.3151	56	11	40.5	1005.3	0.8744	56.2	32.35	107.351	96.8445	100
County_32	2019	58638	291196	114.171	3.6	1.36	44.9	0.5	291	474.308	91.85	0.1576	40.6971	0.863645	98.7	2.2254	0.9969	48.01	19.72	0.936984	0.582572	91.7808	54	10	43.9	1056.5	1.1749	52.7	35.72	115.491	108.62	100
County_32	2020	68204	339925	119.307	3.9	0.94	40.3	0.7	233	428.063	102.92	0.0988371	42.5073	0.963163	98.4	2.152	1.0031	49.25	23.84	0.945066	0.64016	95.8904	47	10	46	1097.5	1.2615	49.418	33.43	115.273	111.319	100
County_32	2021	77337	412048	124.675	3.8	0.71	42.3	0.65	742	428.129	102.65	0.0619845	44.4901	1.03972	98.3	2.1116	0.9784	50.25	23.01	0.88651	0.627764	89.589	48	10	46	1364.2	1.641	46.3403	34.27	116.524	112.992	100
County_33	2017	55112	214596	182.77	6.51175	2.26	50.6	1.05	331	548.329	95.96	0.3487	31.2644	0.538921	96.6	2.1355	0.9949	57.19	15.92	0.815094	0.642561	85.2193	73	19	32.5	785.5	1.7695	53.8	32.09	98.169	103.016	99.61
County_33	2018	65691	340853	224.824	4.27	2.54	49.84	1.37	1138	549.164	98.47	0.3112	36.7408	0.683069	97.7	2.1355	0.9486	58.86	15.12	0.709576	0.586229	86.3014	64	15	33.3	1005.2	1.4873	53.8	32.12	110.399	102.892	99.63
County_33	2019	81876	307631	276.555	2.8	2.49	48.07	1.3	1204	549.443	99.96	0.277733	36.4185	0.657043	95.7	2.0967	0.9396	60.05	13.27	0.621676	0.544443	87.3972	48	16	38.4	1051.2	1.2607	52.6	32.57	117.283	110.752	99.88
County_33	2020	84245	289481	262.33	3.2	3.14	50.6	1.63	1082	582.242	97.13	0.247865	40.6427	0.801552	96.2	2.0425	0.9198	60.52	16.92	0.679461	0.582279	93.6986	43	10	39.4	1073.3	1.1959	51.4268	31.93	112.493	112.592	99.66
County_33	2021	95702	332328	295.235	2.9	3.57	48.4	1.83	1618	582.451	105.01	0.221209	41.1312	0.817404	97.2	2.0001	0.9191	61.54	16.66	0.630086	0.596361	91.2329	43	12	40.6	1138.3	1.4093	50.2797	32.7	116.562	114.911	99.88
County_34	2017	56547	282299	52.5	10.9	9.51	60.86	4.18	855	3446.6	65.24	0.2087	60.3101	1.54953	98.6	1.9101	0.9111	97.41	17.98	2.15412	2.41941	77.5343	75	11	22.9	897.5	0.1166	53.7	40.12	97.9076	114.257	100
County_34	2018	64082	245181	49.6282	10.4	8.95	58.4	4.41	848	3466.02	66.97	0.1873	65.9118	1.95808	98.6	1.9102	0.8397	97.56	15.38	2.20288	2.6641	84.1096	68	9	23.3	903.4	0.0541	52.7	41.81	112.073	115.042	100
County_34	2019	70530	251331	53.2011	11.1	7.13	58.98	3.98	651	3514.56	69.06	0.2772	60.749	1.56334	99.9	1.9084	0.8533	97.71	15.31	2.24791	2.81931	84.6575	64	7	29.5	1049.5	0.0728	52.8	38.47	122.289	122.91	100
County_34	2020	63624	316574	67.18	11.5	8.27	57.3	3.28	1050	4106.8	60.69	0.4718	56.3471	1.30303	100.1	1.8675	0.8451	97.75	18.59	2.18148	2.89841	88.4931	56	7	33.6	1158	0.0781	52.5	39.32	120.262	124.886	100
County_34	2021	73267	410496	84.8319	11.7	12.84	55.6	3.47	1563	4118.45	64	0.2759	53.6202	1.16545	98.7	1.8353	0.8545	97.78	22.47	2.28422	2.82027	80.5479	61	9	33.5	1140	0.1016	52.5	35.59	119.055	125.659	100
County_35	2017	26474	190261	7.65224	8.1	0.274908	67.1	0.00223607	43	56.0353	116.82	0.0498	34.2543	0.716541	89.8	2.8766	0.9864	34.86	13.72	2.14296	1.21716	90.137	48	14	67.6	1620	7.6564	53.8	5.19	103.464	102.165	100
County_35	2018	30256	358756	6.1451	9.3	0.14	65.4	0.01	68	56.0657	120.44	0.0517	44.3041	1.12308	107.1	2.8475	1.0691	36.23	12.22	2.04922	1.37744	95.8904	51	12	68.3	1233.9	6.1569	53.9	5.82	115.225	99.2221	96.77
County_35	2019	28385	316408	4.9348	9.7	0.0712966	63.81	0.0447214	63	56.4001	123.4	0.0536725	61.8231	3.40913	93.7	2.7958	1.0177	37.74	12.9	2.38942	1.76769	93.6986	43	11	70.2	1286.7	6.2841	52.6	7.77	124.339	109.156	96.97
County_35	2020	27979	329447	5.53	9.6	0.0363086	69.3	0.2	36	60.079	116.19	0.0557203	59.8464	3.33714	89.8	2.7131	1.1729	41.16	13.33	2.27218	2.03143	98.9041	36	10	71	1479.3	7.7388	51.3314	5.85	114.037	110.926	100
County_35	2021	30654	418253	5.74	9.8	0.0184906	71.9	0.37	54	60.2007	114.6	0.0578462	58.9259	2.92739	98.8	2.6616	1.0185	41.77	16.57	2.08631	1.80511	98.3562	42	10	72.5	1818.8	9.4821	50.0933	5.54	112.085	111.921	96.97
County_36	2017	65320	259869	300.8	2.5	3.92	58.25	3.16	885	808.743	56.91	0.3096	23.0806	0.32401	99.1	2.0582	0.9862	56.26	13.28	0.92916	0.649744	65.7126	84	31	33.3	1038	1.1309	54.5	41.75	96.2916	107.618	93.19
County_36	2018	70874	281939	275.149	5.6	4.47	56.34	3.19	2306	817.486	56.54	0.1776	32.8895	0.533495	97.2	2.0639	1.0056	58.24	12.83	1.02105	0.683139	72.8767	73	19	33.5	961.2	0.5253	53.6	40.55	111.985	111.322	98.29
County_36	2019	90621	228816	293.6	5.6	3.96	56.19	2.4	2641	825.137	58.24	0.101879	42.62	0.81211	98.2	2.0544	1.0073	60.2	13.31	0.803151	0.619558	80.8219	62	15	37	1082.1	0.7059	52.8	42.51	119.306	115.885	99.19
County_36	2020	99347	248414	330.4	6.1	5.43	54	3.23	2265	828.415	59.62	0.0584422	41.8885	0.792878	97.4	2.0144	0.9929	70.86	15.58	0.814804	0.671019	86.0274	58	13	40.7	1118	0.7579	52.0119	45.59	113.69	117.847	98.31
County_36	2021	115344	288511	382.8	6.2	4.41	60.6	3.11	3011	828.853	61.3	0.033525	45.2196	0.903529	97.7	1.9779	0.9817	71.86	16.34	0.768498	0.676255	81.9178	61	14	41.1	989.7	0.9859	51.2357	47.42	119.624	121.014	99.19
County_37	2017	64481	276441	258.83	4.1	18.51	52.16	4.53	1751	1067.28	58.25	0.3629	33.0339	0.516793	98	2.0426	0.715	82.27	21.13	1.24421	0.93303	77.5343	64	12	48.7	1181	0.9362	50.1	81.71	104.529	112.959	100
County_37	2018	68292	284546	215.049	7	18.41	49.45	5.11	1956	1074.17	59.47	0.3114	44.4565	0.84253	99.5	2.0407	0.7741	83.58	20.95	1.23618	1.00301	84.9315	60	8	50.58	1031.5	0.4349	51.8	78.68	115.975	113.069	100
County_37	2019	73254	327580	251.518	5.3	19.57	48.35	4.84	3682	1080.79	61.57	0.63	46.2264	0.90363	99.8	2.0332	0.8657	84.5	18.84	1.30561	0.997401	87.6712	56	8	50.58	1102.9	0.5844	51.3	77.73	120.776	119.933	100
County_37	2020	76718	314117	294.171	5.3	31.44	48.9	5.09	2841	1107.68	61.65	0.58	48.1753	0.982112	99.8	1.9822	0.854	86.13	19.01	1.33091	1.02826	93.1507	50	7	50.7	1268.7	0.6274	52.1	79.39	118.071	122.32	100
County_37	2021	85756	370949	344.057	5.8	47.7	43.7	5.09	3756	1109.8	63.93	0.65	48.4461	0.989477	100.8	1.9463	0.8512	87.29	21.53	1.3253	0.993025	89.0411	52	6	50.6	1571.5	0.8162	51.7	85.77	120.587	124.265	100
County_38	2017	67651	256882	236.4	3.83961	16.82	59.17	2.1	1696	584.767	57.06	0.4401	47.4463	1.03976	91.4	2.1415	0.8647	80.38	16.36	1.06757	0.867863	78.0822	73	13	39.2	891	1.2078	53.5	45.12	99.7509	111.561	99.6
County_38	2018	72489	294842	199.55	4.24808	13.41	55.78	2	2116	596.274	56.79	0.4471	55.9987	1.44615	93.4	2.1356	0.8644	81.67	17.49	1.07902	0.916609	84.6575	65	10	39.4	1101	1.0541	54	50.39	112.282	111.572	99.61
County_38	2019	80281	313852	206.296	4.7	11.87	56.58	2.29	2205	597.918	59.3	0.5247	55.2182	1.39131	93.7	2.1115	0.9191	82.71	17.54	1.05092	0.941837	83.8356	58	7	42.4	1202.3	1.4164	52.3	50.6	120.812	119.488	100
County_38	2020	73730	348581	213.9	5.2	19.77	54.1	2.96	1869	647.014	57.64	1.0137	53.2026	1.29931	97.4	2.057	0.9748	82.92	16.76	1.1922	1.06845	91.5068	51	8	43.6	1446.3	1.5207	50.6535	50.85	115.657	120.938	100
County_38	2021	81348	412346	221.784	5.75319	18.83	54.7	3.42	3586	650.849	61.66	0.6997	48.8163	1.07218	92.9	2.0162	0.9901	83.9	17.04	1.19776	1.10036	84.3836	59	8	44.5	1054.3	1.9782	49.0589	52.12	118.726	123.604	100
